# Supplementary material for: Vitamin D Supplementation during Winter: Effects on Stress Resilience in a Randomized Control Trial
Source: Nutrients. 2020 Oct 24;12(11):3258. doi: 10.3390/nu12113258 (PMC7692327; doi:10.3390/nu12113258)
Supplement: Supplementary file 1 [file nutrients-12-03258-s001.zip]

Archive with 1 entries (1 files):
- nutrients-953075-supplementary.wav
